# Supplementary material for: Effect of Combined Urea and Calcium Nitrate Application on Wheat Tiller Development, Nitrogen Use Efficiency, and Grain Yield
Source: Plants (Basel). 2025 Jan 18;14(2):277. doi: 10.3390/plants14020277 (PMC11768312; doi:10.3390/plants14020277)
Supplement: Supplementary file 1 [file plants-14-00277-s001.zip]

Archive with 1 entries (1 files):
- plants-3415905-supplementary.pdf
